# Supplementary material for: Human Placental Extract Delays In Vitro Cellular Senescence through the Activation of NRF2-Mediated Antioxidant Pathway
Source: Antioxidants (Basel). 2022 Aug 10;11(8):1545. doi: 10.3390/antiox11081545 (PMC9405396; doi:10.3390/antiox11081545)
Supplement: Supplementary file 1 [file antioxidants-11-01545-s001.zip]

Archive with 3 entries (3 files):
- Figure S1.pptx
- Supplementary Dataset S1.xlsx
- Supplementary Table S1.pptx
