# Supplementary material for: Human Placental Extract Delays In Vitro Cellular Senescence through the Activation of NRF2-Mediated Antioxidant Pathway
Source: Antioxidants (Basel). 2022 Aug 10;11(8):1545. doi: 10.3390/antiox11081545 (PMC9405396; doi:10.3390/antiox11081545)
Supplement: Supplementary file 1 [file antioxidants-11-01545-s001.zip › Supplementary Dataset S1.xlsx]

## Sheet: BP; negative regulation of cell
DEGs in the top identified GO terms for the three categories.
BP; negative regulation of cell migration
upregulated genes; 6			downregulated genes; 2
gene name	LogFC	p-value	gene name	LogFC	p-value
CYP1B1	3.523	1e-06	SULF1	-1.308	0.037
IFITM1	1.671	0.011	ABI3BP	-1.001	0.031
CYGB	1.474	1.346e-06
APOE	1.258	0.041
SFRP2	1.087	0.037
GREM1	1.061	0.014

## Sheet: CC; extracellular region
DEGs in the top identified GO terms for the three categories.
CC; extracellular region
upregulated genes; 22			downregulated genes; 8
gene name	LogFC	p-value	gene name	LogFC	p-value
OLFM2	2.83527	0.002581	JAG1	-1.00139	0.030518
SECTM1	1.88366	1e-06	MET	-1.21022	0.016406
RAMP1	1.88055	0.000668	SULF1	-1.30785	0.037451
COL5A3	1.77318	9.73e-05	NIBAN1	-1.3555	0.000152
SERPINB2	1.72526	1e-06	KRT19	-1.3895	0.037451
BASP1	1.55292	0.006658	ABI3BP	-1.58057	0.007452
COL10A1	1.45623	0.043709	IVL	-1.76636	1.58e-05
NPTX2	1.29651	0.003073	PAPPA2	-2.19175	1e-06
APOE	1.25846	0.041181
H4C13	1.2493	0.007275
F3	1.21358	0.000576
IGFBP4	1.20184	0.027344
H3C11	1.18662	0.004844
THBD	1.1262	0.002812
SFRP2	1.0869	0.037451
GREM1	1.06134	0.013881
PTGS1	1.01784	0.004018
SLC9A3R2	1.01493	0.037718
H2AX	0.977948	0.026401
H2AC16	0.977568	0.034393
STC2	0.931797	0.020408
MYO1D	0.880035	0.049008

## Sheet: MF; antioxidant activity
DEGs in the top identified GO terms for the three categories.
MF; antioxidant activity
upregulated genes; 4			downregulated genes; 0
gene name	LogFC	p-value	gene name	LogFC	p-value
CYGB	1.47378	1.35e-06
APOE	1.25846	0.041181
NQO1	1.07401	0.008269
PTGS1	1.01784	0.004018
